# Supplementary material for: Uropathogenic Escherichia coli population structure and antimicrobial susceptibility in Norfolk, UK
Source: J Antimicrob Chemother. 2023 Jun 26;78(8):2028–36. doi: 10.1093/jac/dkad201 (PMC10393884; doi:10.1093/jac/dkad201)
Supplement: dkad201_Supplementary_Data [file dkad201_supplementary_data.zip]

Archive with 4 entries (4 files):
- Supplementary_Electronic_Materials (1).docx
- Table S1.xlsx
- Table S3.xlsx
- Table S4.xlsx
