# Supplementary material for: Uropathogenic Escherichia coli population structure and antimicrobial susceptibility in Norfolk, UK
Source: J Antimicrob Chemother. 2023 Jun 26;78(8):2028–36. doi: 10.1093/jac/dkad201 (PMC10393884; doi:10.1093/jac/dkad201)
Supplement: dkad201_Supplementary_Data [file dkad201_supplementary_data.zip › Table S3.xlsx]

## Sheet: Sheet1
Table S3. SNP distance between isolates from the same patient (rUTI cases) and putative clusters within the UPEC population. Abbreviations: Acute Medical Unit (AMU); James Paget University Hospital (JPUH); Norfolk & Norwich University Hospital (NNUH); Queen Elizabeth Hospital Kings Lynn (QEH); Norfolk & Suffolk Foundation Trust (NSFT).
rUTI/putative cluster & ST
	Isolate 1 Community/ward & hospital Date of collection	Isolate 2 Community/ward & hospital Date of collection	SNP distance
Within patient clusters
rUTI 1	ST404
	GL44 Community 16-Aug-21	GL62 Community 23-Aug-21	29
rUTI 2	ST12
	GL134 Community 11-Oct-21	GL143 Community 11-Oct-21	20
	GL134 Community 11-Oct-21	GL145 Emergency Dept NNUH 11-Oct-21	20
	GL143 Community 11-Oct-21	GL145 Emergency Dept NNUH 11-Oct-21	0
rUTI 3	ST69
	GL149 Stroke Unit QEH 01-Nov-21	GL197 Stroke Unit QEH 15-Nov-21	2
rUTI 4	ST12
	GL200 AMU QEH 01-Dec-21	GL201 AMU QEH 01-Dec-21	22
Between patient clusters
Cluster 1	ST69
	GL83 Surgery JPUH 06-Sep-21	GL144 Community 11-Oct-21	17
Cluster 2	ST73
	GL118 Community 20-Sep-21	GL119 Community 20-Sep-21	2
Cluster 3	ST131
	GL127 AMU NNUH 11-Oct-21	GL183 Day Care Unit JPUH 15-Nov-21	8
	GL127 AMU NNUH 11-Oct-21	GL204 Outpatients JPUH 01-Dec-21	3
	GL183 Day Care Unit JPUH 15-Nov-21	GL204 Outpatients JPUH 01-Dec-21	5
Cluster 4	ST58
	GL239 Gynae Outpatients NNUH 19-Jan-22	GL240 Waveny Ward NSFT 19-Jan-22	2
