# Supplementary material for: Uropathogenic Escherichia coli population structure and antimicrobial susceptibility in Norfolk, UK
Source: J Antimicrob Chemother. 2023 Jun 26;78(8):2028–36. doi: 10.1093/jac/dkad201 (PMC10393884; doi:10.1093/jac/dkad201)
Supplement: dkad201_Supplementary_Data [file dkad201_supplementary_data.zip › Table S4.xlsx]

## Sheet: Sheet1
Table S4. Summary of genomic location of antibiotic resistance genes of interest as determined by short read (SR) and located using long read (LR) sequencing. Plasmid type is the closest matching type by % identity and % coverage against reference rep genes. Table includes estimated contamination in long read assembly by presence of multi-copy marker genes. Strain heterogeneity denotes how relate…
ID	ST	Genes found by SR	Location by LR		No. contigs	Strain heterogeneity	Contamination	Plasmid type (% iden., % cov.)	Plasmid contig size (Kbp)
			Chromosome	Plasmid
GL48	12	aadA1 blaSHV-1		aadA1 blaSHV-1	9	50	0.29	Col156 (98.7, 100)	118.2
GL70	131	blaCTX-M-15 blaDHA-1 dfrA17	blaCTX-M-15	blaDHA-1 dfrA17	20	0	0	IncFIA (94.7, 100)	131.6
GL105	73	blaTEM-1 aph(3'')-Ib aph(6)-Id		blaTEM-1 aph(3'')-Ib aph(6)-Id	21	0.06	0	IncQ1 (99.6, 66.3)	388.1
GL121	1633	aadA1 dfrA1 aph(6)-Id aph(3'')-Ib blaTEM-1		aadA1 dfrA1 aph(6)-Id aph(3'')-Ib blaTEM-1	2	0.09	0	IncFIC(FII) (100, 100)	90.2
GL124	79	dfrA7 blaTEM-1 aph(6)-Id aph(3'')-Ib	dfrA7 blaTEM-1 aph(6)-Id aph(3'')-Ib		2	0.39	0	IncFIB(AP001918) (98.2, 99.8)	135.2
GL127	131	aac(3)-IIe aac(6')-Ib-cr5 blaOXA-1 blaCTX-M-15 aadA5 dfrA17	aac(3)-IIe aac(6')-Ib-cr5 blaOXA-1 blaCTX-M-15	aadA5 dfrA17	5	0	0.33	IncFIA (99.5, 99.7)	148.8
GL143	12	aadA1		aadA1	2	0.04	0	Col156 (98.7, 100)	100.1
GL146	3177	blaCTX-M-15		blaCTX-M-15	8	9.09	0.45	IncFIA (99.7, 100)	99.7
GL150	127	blaTEM-1 aph(3'')-Ib aph(6)-Id	blaTEM-1 aph(3'')-Ib aph(6)-Id		1	1.56	82.35	NI
GL153	131	blaCTX-M-15 blaTEM-1		1: blaCTX-M-15 2: blaTEM-1	3	20	0.89	1: IncFIB (99.7, 100) 2: IncFII (99.6, 100)	1: 125.1 2: 110.9
GL163	131	aac(3)-IIe aac(6')-Ib-cr5 blaOXA-1 blaCTX-M-15 aadA5 dfrA17	aac(3)-IIe aac(6')-Ib-cr5 blaOXA-1 blaCTX-M-15	aadA5 dfrA17	12	0	0.33	IncFIA (99.5, 99.7)	138.2
GL164	1193	aac(3)-IIe aac(6')-Ib-cr5 blaOXA-1 blaCTX-M-15 aph(3")-Ib aph(6)-Id dfrA17	aac(3)-IIe aac(6')-Ib-cr5 blaOXA-1 blaCTX-M-15	aph(3")-Ib aph(6)-Id dfrA17	2	0	0.39	IncFIA (99.5, 99.7)	92.4
GL172	69	blaTEM-1 blaCTX-M-1 aph(3")-Ib aph(6)-Id aadA2 dfrA5		blaTEM-1 blaCTX-M-1 aph(3")-Ib aph(6)-Id aadA2 dfrA5	2	0	0.09	IncFII (100, 100)	145.1
GL183	131	aac(3)-IIe aac(6')-Ib-cr5 blaOXA-1 blaCTX-M-15 aadA5 dfrA17	aac(3)-IIe aac(6')-Ib-cr5 blaOXA-1 blaCTX-M-15	aadA5 dfrA17	3	0	0.33	IncFIA (99.5, 99.7)	140.2
GL189	73	blaTEM-40 aph(3'')-Ib aph(6)-Id dfrA1 aadA1		blaTEM-40 aph(3'')-Ib aph(6)-Id dfrA1 aadA1	2	0.09	0	IncFII(pRSB107) (100, 100)	156.9
GL190	12	aadA1 blaSHV-1	blaSHV-1	aadA1	3	0	0.12	IncFIB (99.6, 100)	78.9
GL196	69	dfrA5 blaTEM-1 aph(3'')-Ib aph(6)-Id		dfrA5 blaTEM-1 aph(3'')-Ib aph(6)-Id	2	0.04	0	IncFII (100, 100)	154.8
GL204	131	aac(3)-IIe aac(6')-Ib-cr5 blaOXA-1 blaCTX-M-15 aadA5 dfrA17	aac(3)-IIe aac(6')-Ib-cr5 blaOXA-1 blaCTX-M-15	aadA5 dfrA17	2	0	0.33	IncFIA (99.5, 99.7)	139.3
GL208	131	blaTEM-1		blaTEM-1	3	0.36	0	IncFIA (99.5, 100)	150
GL219	12	blaTEM-1 aph(3'')-Ib aph(6)-Id dfrA5	blaTEM-1 aph(3'')-Ib aph(6)-Id dfrA5		2	0.08	0	IncB/O/K/Z (100, 100)	105.9
GL225	73	aph(3")-Ib aph(6)-Id dfrA1 aadA1 blaTEM-1		aph(3")-Ib aph(6)-Id dfrA1 aadA1 blaTEM-1	2	0.07	0	IncFII(pRSB107) (100, 100)	137.7
GL239	58	blaCTX-M-15	NI	NI	2	0	0.57
GL240	58	blaCTX-M-15	NI	NI	9	0	0.23
